# Supplementary material for: Longitudinal Wastewater-Based Epidemiology Reveals the Spatiotemporal Dynamics and Genotype Diversity of Diarrheal Viruses in Urban Guangdong, China
Source: Viruses. 2026 Jan 8;18(1):83. doi: 10.3390/v18010083 (PMC12846444; doi:10.3390/v18010083)
Supplement: Supplementary file 1 [file viruses-18-00083-s001.zip]

Archive with 1 entries (1 files):
- viruses-4047999-supplementary.pdf
